# Supplementary material for: Small Extracellular Vesicle (sEV) Uptake from Lung Adenocarcinoma and Squamous Cell Carcinoma Alters T-Cell Cytokine Expression and Modulates Protein Profiles in sEV Biogenesis
Source: Proteomes. 2025 Apr 23;13(2):15. doi: 10.3390/proteomes13020015 (PMC12101295; doi:10.3390/proteomes13020015)
Supplement: Supplementary file 1 [file proteomes-13-00015-s001.zip]

Archive with 4 entries (3 files):
- proteomes supplementary/
- proteomes supplementary/MS Software workflow.docx
- proteomes supplementary/proteomes_supplementary file.docx
- proteomes supplementary/raw images for publication.pptx
